# Supplementary material for: An Experimental Design Approach to Quantitative Expression for Quality Control of a Multicomponent Antidiabetic Formulation by the HILIC Method
Source: Molecules. 2022 May 13;27(10):3135. doi: 10.3390/molecules27103135 (PMC9148089; doi:10.3390/molecules27103135)
Supplement: Supplementary file 1 [file molecules-27-03135-s001.zip]

Archive with 1 entries (1 files):
- molecules-1702014-supplementary.pdf
